# Supplementary material for: An Alternative Approach for Treating Female Underactive Bladders with Chronic Urine Retention: A Pilot Study on Combined Transvaginal Ultrasound-Guided Botulinum Toxin A External Sphincter Injection and Transurethral Incision of the Bladder Neck
Source: Toxins (Basel). 2024 Oct 14;16(10):441. doi: 10.3390/toxins16100441 (PMC11510944; doi:10.3390/toxins16100441)
Supplement: Supplementary file 1 [file toxins-16-00441-s001.zip]

Archive with 1 entries (1 files):
- toxins-3107970-supplementary.xlsx
