# Supplementary material for: An Alternative Approach for Treating Female Underactive Bladders with Chronic Urine Retention: A Pilot Study on Combined Transvaginal Ultrasound-Guided Botulinum Toxin A External Sphincter Injection and Transurethral Incision of the Bladder Neck
Source: Toxins (Basel). 2024 Oct 14;16(10):441. doi: 10.3390/toxins16100441 (PMC11510944; doi:10.3390/toxins16100441)
Supplement: Supplementary file 1 [file toxins-16-00441-s001.zip › toxins-3107970-supplementary.xlsx]

## Sheet: Table S1
Age	Gender	BMI	DM	rUTI	Neurogenic disease	OP history	CMG_FSF(first sensation of filling)	CMG_CBC(cystometric bladder capacity)	CMG_ Pdet	CMG_Pabd	CMG_Qmax	CMG_Bladder contractility index, BCI	VUDS	Pre_PVR	Pre_VV	Pre_Voiding%	Pre_CIC	Pre_IPSS	Pre_Storage(2,4,7)	Pre_Voiding	Pre_QoL on IPSS	Pre_PPBC	Post_PVR_1 Month	Post_VV_1 Month	Post_Voiding_1 Month%	Post_CIC_1 Month	Post_IPSS_1 Month	Post_Storage_ 1 Month	Post_Voiding_ 1 Month	Post_QoL on IPSS_ 1 Month	Post_PPBC_ 1 Month	Post_PVR_3 Month	Post_VV_3 Month	Post_Voiding%	Post_CIC_3 Month	Post_IPSS_3 Month	Post_Storage_3M	Post_Voiding_3M	Post_QoL on IPSS_3 Month	Post_PPBC_3 Month	Post_Complication
73	0	16.66	1	0	0		263	527	8	23	0	8		500	50	9	5	25	5	20	6	5	36	200	84.7	1	16	7	1	9	3	2	100	98	0	7	7	0	1	1
71	0	24	0	0	0		56	104	33	2	1	38	areflexia, poor compliance	99	5	4.8	3	14	6	8	5	5	40	160	80	1	13	6	3	7	2	0	103	100	0	10	4	6	2	2
79	0	24.03	0	0	0		180	577	24	0	2	34	hypersensitivity, poor compliance	382	68	15	5	27	10	17	6	5	300	100	25	3	27	20	4	7	3	200	100	33	2	25	12	13	3	3
51	0	20.34	0	0	0		126	497	46	0	0	46	poor compliance, abdominal straining, underactive detrusor, non-relaxing sphincter	500	100	16	8	23	9	14	3	3	150	188	56	2	19	11	4	8	3	100	180	64	0	11	6	5	2	1
62	0	18.49	0	0	0		94	742	39	31	12	99	hypersensitivity, acontractile detrusor	135	747	85	0	20	6	14	3	3	30	500	94	0	3	2	3	1	1	6	644	99	0	5	1	4	3	0
82	0	23.95	0	0	0		205	626	16	4	4	36	abdominal straining, detrusor underactivity	342	151	31	0	25	9	16	6	5	150	200	57	1	19	14	3	5	2	35	200	85	0	14	5	9	2	0
65	0	24.22	0	0	1		89	195	28	2	2	38	hypersensitivity, weak detrusor	557	22	3.8	5	29	10	19	6	5	178	240	57	1	7	5	3	2	1	100	150	60	0	5	3	2	0	0
37	0	25.52	0	0	0	rectal prolapses/p LAR	158	495	0	25	3	15	hypersensitivity, areflexia	188	185	50	0	25	10	15	5	5	73	198	73	0	8	4	3	4	2	0	154	100	0	10	5	5	1	1
68	0	26.89	0	0	0	cervical ca	64	309	42	0	2	52	poor compliance	255	54	17	5	21	6	15	5	5	230	250	52	1	3	1	1	2	0	150	176	54	0	0	0	0	0	0
69	0	21.91	1	0	0		100	167	37	0	7	72	detrusor underactivity	105	62	37	0	17	5	12	3	2	49	120	71	0	3	2	0	1	0	16	233	94	0	1	0	1	1	0
63	0	18.03	0	0	0		186	568	14	14	0	14	areflexia, poor compliance	800	50	6	6	29	11	18	6	5	100	50	33	4	16	10	4	6	4	245	50	20	4	12	2	10	0	2	SUI dominant
82	0	18.95	0	0	0	achalasia s/p POEM (pe	438	558	24	29	10	74	detrusor underactivity	293	103	26	4	35	15	20	5	5	89	100	53	2	20	14	3	6	3	25	100	80	1	3	0	3	1	0
58	0	25.8	1	0	0		126	480	20	28	0	20	detrusor underactivity	350	150	30	3	20	10	10	5	5	80	150	65	1	11	8	3	5	3	68	168	71.2	0	6	4	2	1	0
65	0	24	0	0	0		180	560	30	2	5	40	detrusor underactivity	280	112	28.6	3	30	8	22	5	5	97	200	67	1	9	6	3	5	1	80	220	73.3	0	5	4	1	1	0
72	0	24.16	0	0	0		78	290	0	26	3	12	detrusor underactivity	577	86	13	5	28	8	20	4	3	170	200	54	2	9	6	3	5	2	100	250	71.4	1	7	4	3	2	1
60	0	20.2	0	0	0		150	385	35	0	2	45	detrusor underactivity	366	100	21.5	3	25	11	14	6	5	120	225	65.2	1	13	10	3	5	3	100	200	66.6	0	7	4	3	1	0
